# Supplementary material for: Optimizing soybean variety selection for the Pan-African Trial network using factor analytic models and envirotyping
Source: Front Plant Sci. 2025 Jun 6;16:1594736. doi: 10.3389/fpls.2025.1594736 (PMC12179183; doi:10.3389/fpls.2025.1594736)
Supplement: Supplementary file 1 [file DataSheet1.csv]

Trial	Variaty	Yield
E001	V013	956.18
E001	V016	2211.66
E001	V023	2384.15
E001	V026	1136.90
E001	V027	1533.46
E001	V028	1787.23
E001	V029	1103.39
E001	V030	1388.28
E001	V032	3635.93
E001	V035	838.31
E001	V038	1890.20
E001	V045	462.75
E001	V046	2775.65
E001	V047	2112.18
E001	V049	2128.77
E001	V051	2059.40
E001	V072	1070.39
E001	V083	2192.72
E001	V094	558.18
E001	V096	769.88
E001	V098	2158.67
E001	V099	1677.90
E001	V100	1125.38
E001	V101	1846.76
E001	V105	1080.82
E001	V107	1874.74
E001	V109	2047.49
E001	V110	1132.40
E001	V112	2840.95
E001	V114	1213.82
E001	V115	3790.94
E001	V116	1864.73
E001	V122	695.03
E001	V130	2292.42
E001	V169	3127.87
E002	V006	1188.43
E002	V007	1252.60
E002	V008	1296.25
E002	V011	563.45
E002	V012	328.47
E002	V016	1491.38
E002	V023	931.92
E002	V030	997.24
E002	V032	1568.20
E002	V035	2048.05
E002	V038	1367.43
E002	V042	1254.56
E002	V043	1519.08
E002	V044	1320.19
E002	V047	1614.29
E002	V050	1652.18
E002	V052	1875.10
E002	V053	1684.75
E002	V054	1698.74
E002	V056	1664.44
E002	V078	1511.57
E002	V080	1617.13
E002	V082	1838.66
E002	V085	1911.07
E002	V086	1893.03
E002	V095	345.48
E002	V098	2174.56
E002	V101	2049.61
E002	V121	1778.12
E002	V169	1489.92
E003	V006	2375.67
E003	V007	3430.33
E003	V008	3031.67
E003	V011	2691.33
E003	V012	2776.00
E003	V016	2700.00
E003	V023	2861.00
E003	V030	2625.67
E003	V032	2969.33
E003	V035	2147.00
E003	V038	2828.33
E003	V042	1992.46
E003	V044	1181.82
E003	V047	2584.67
E003	V050	2525.33
E003	V052	3578.33
E003	V053	2647.33
E003	V054	4100.67
E003	V056	3368.00
E003	V078	2935.00
E003	V080	3778.95
E003	V082	3270.45
E003	V085	3418.33
E003	V086	2982.33
E003	V095	2776.67
E003	V098	2657.67
E003	V101	2484.67
E003	V121	2980.00
E003	V169	2791.67
E004	V006	1665.00
E004	V007	1965.00
E004	V008	1395.00
E004	V011	1137.33
E004	V012	1291.00
E004	V016	1527.67
E004	V023	1548.33
E004	V030	2292.33
E004	V032	1796.67
E004	V035	2141.00
E004	V038	2166.67
E004	V042	1227.00
E004	V043	1155.33
E004	V044	1850.67
E004	V047	2213.00
E004	V050	1885.00
E004	V052	1617.00
E004	V053	1795.67
E004	V054	2086.00
E004	V056	1928.67
E004	V078	1390.33
E004	V080	1785.67
E004	V082	2213.67
E004	V085	2070.33
E004	V086	1706.33
E004	V095	1596.67
E004	V098	2051.00
E004	V101	1841.67
E004	V121	2166.00
E004	V169	2338.67
E005	V006	2044.33
E005	V007	2707.33
E005	V008	2459.67
E005	V011	2467.67
E005	V012	1959.67
E005	V016	2245.67
E005	V023	2316.33
E005	V030	1096.00
E005	V032	2051.00
E005	V035	2698.00
E005	V038	2528.67
E005	V042	2000.00
E005	V043	1483.00
E005	V044	1896.33
E005	V047	2634.00
E005	V050	2676.33
E005	V052	1922.67
E005	V053	2187.33
E005	V054	2549.00
E005	V056	2292.00
E005	V078	3015.33
E005	V080	2616.67
E005	V082	3094.00
E005	V085	3288.00
E005	V086	2002.33
E005	V095	1607.00
E005	V098	2169.33
E005	V101	1889.00
E005	V121	1998.33
E005	V169	1841.00
E006	V004	1528.33
E006	V007	1939.67
E006	V008	2000.67
E006	V011	1789.67
E006	V012	1626.67
E006	V016	2731.67
E006	V019	2330.00
E006	V023	2048.67
E006	V030	2577.00
E006	V032	2664.00
E006	V035	2724.00
E006	V038	2925.33
E006	V042	1544.88
E006	V043	2016.67
E006	V044	1548.33
E006	V047	2574.00
E006	V050	2404.33
E006	V052	2792.33
E006	V053	2307.33
E006	V054	2492.00
E006	V056	2219.67
E006	V080	2548.33
E006	V082	2057.67
E006	V085	3093.00
E006	V086	2587.00
E006	V095	1718.67
E006	V098	2268.00
E006	V101	2655.67
E006	V121	2902.00
E006	V169	2241.33
E007	V004	1665.33
E007	V007	3391.33
E007	V008	2406.33
E007	V011	2549.33
E007	V012	2721.67
E007	V016	2244.67
E007	V019	2719.33
E007	V023	2848.67
E007	V030	1754.00
E007	V032	2838.00
E007	V035	2537.67
E007	V038	2994.67
E007	V042	2535.67
E007	V043	2399.67
E007	V044	2049.00
E007	V047	3185.00
E007	V050	3017.67
E007	V052	4068.33
E007	V053	3526.00
E007	V054	4289.33
E007	V056	3358.00
E007	V080	3760.33
E007	V082	2823.33
E007	V085	3754.33
E007	V086	3270.33
E007	V095	2466.00
E007	V098	3087.33
E007	V101	3178.67
E007	V121	2451.00
E007	V169	3273.67
E008	V006	2031.00
E008	V007	2044.33
E008	V008	1330.67
E008	V011	2122.00
E008	V012	2081.00
E008	V016	2443.00
E008	V023	2540.00
E008	V030	2212.67
E008	V032	2163.67
E008	V035	2346.00
E008	V038	2066.00
E008	V042	1732.58
E008	V043	2544.67
E008	V044	1772.00
E008	V047	2383.00
E008	V050	2688.00
E008	V052	2690.33
E008	V053	2297.67
E008	V054	1805.33
E008	V056	2693.33
E008	V078	2086.33
E008	V080	3474.67
E008	V082	2760.67
E008	V085	2755.33
E008	V086	2960.33
E008	V095	2012.33
E008	V098	2497.00
E008	V101	1873.67
E008	V121	2700.00
E008	V169	2202.33
E009	V004	1509.67
E009	V007	1638.67
E009	V008	1248.00
E009	V011	1327.67
E009	V012	1424.67
E009	V016	1901.00
E009	V019	1438.33
E009	V023	1430.33
E009	V030	2915.00
E009	V032	1481.33
E009	V035	2358.00
E009	V038	1391.00
E009	V042	1019.00
E009	V043	992.00
E009	V044	1272.67
E009	V047	1639.67
E009	V050	1606.00
E009	V052	1265.33
E009	V053	1674.33
E009	V054	1562.00
E009	V056	1473.67
E009	V080	1531.33
E009	V082	1803.67
E009	V085	1658.67
E009	V086	1437.67
E009	V095	1530.00
E009	V098	2808.33
E009	V101	2497.67
E009	V121	1284.00
E009	V169	3347.67
E010	V001	4047.63
E010	V004	2964.63
E010	V006	3421.23
E010	V007	4011.20
E010	V008	3502.47
E010	V010	3549.20
E010	V011	4135.57
E010	V012	4061.43
E010	V014	3255.90
E010	V017	3684.10
E010	V018	3753.87
E010	V019	4775.13
E010	V020	1326.03
E010	V021	1622.65
E010	V022	1694.77
E010	V023	4482.53
E010	V025	2005.23
E010	V037	2081.33
E010	V039	3368.27
E010	V047	4300.00
E010	V048	4704.97
E010	V053	4134.13
E010	V056	3914.57
E010	V059	2236.07
E010	V069	2515.37
E010	V070	4198.33
E010	V071	2996.90
E010	V073	1622.13
E010	V078	4318.55
E010	V089	2300.33
E010	V090	2349.23
E010	V091	1778.33
E010	V092	2384.70
E010	V093	1865.20
E010	V095	4930.87
E010	V097	3501.57
E010	V101	3428.63
E010	V112	3339.03
E010	V121	3879.57
E010	V169	3941.33
E011	V001	1489.93
E011	V004	1330.35
E011	V006	1617.03
E011	V007	1696.03
E011	V008	2061.17
E011	V010	1264.87
E011	V011	1727.67
E011	V012	1894.85
E011	V014	1749.37
E011	V017	1492.33
E011	V018	1534.97
E011	V019	1515.70
E011	V020	1419.89
E011	V021	1291.07
E011	V022	1231.45
E011	V023	2252.73
E011	V025	1456.13
E011	V037	1244.59
E011	V039	1573.30
E011	V047	2171.17
E011	V048	1441.45
E011	V053	2063.80
E011	V056	1842.80
E011	V059	1838.63
E011	V069	1562.83
E011	V070	2022.27
E011	V071	1825.67
E011	V073	1469.90
E011	V078	2106.63
E011	V089	1672.80
E011	V090	1453.57
E011	V091	1354.37
E011	V092	1463.13
E011	V093	1399.13
E011	V095	1616.47
E011	V097	1664.23
E011	V101	2233.73
E011	V112	1234.90
E011	V121	2041.50
E011	V169	1772.67
E012	V001	2801.73
E012	V004	2485.10
E012	V006	3227.77
E012	V007	3078.67
E012	V008	3250.03
E012	V010	2665.40
E012	V011	2581.57
E012	V012	2886.50
E012	V014	2663.73
E012	V017	2443.50
E012	V018	2563.83
E012	V019	4104.73
E012	V020	2472.23
E012	V021	803.17
E012	V022	1483.80
E012	V023	3488.97
E012	V025	1726.13
E012	V037	2567.43
E012	V039	2884.43
E012	V047	3632.70
E012	V048	3659.27
E012	V053	3050.80
E012	V056	2939.30
E012	V059	1606.23
E012	V069	2118.73
E012	V070	3184.97
E012	V071	2608.50
E012	V073	2896.23
E012	V078	3527.07
E012	V089	1655.37
E012	V090	2309.27
E012	V091	1754.65
E012	V092	1788.33
E012	V093	1570.37
E012	V095	3379.00
E012	V097	3163.60
E012	V101	2423.27
E012	V112	736.13
E012	V121	2983.97
E012	V169	2872.10
E013	V001	1959.90
E013	V004	1865.70
E013	V006	2516.40
E013	V007	2065.83
E013	V008	2759.13
E013	V010	2513.63
E013	V011	2988.51
E013	V012	2212.90
E013	V014	1701.50
E013	V017	2519.80
E013	V018	1493.10
E013	V019	2001.97
E013	V021	709.93
E013	V022	1188.60
E013	V023	3374.60
E013	V039	1761.33
E013	V047	2805.63
E013	V048	2683.23
E013	V053	2494.57
E013	V056	1600.71
E013	V059	1034.73
E013	V069	937.60
E013	V070	2957.03
E013	V071	2349.10
E013	V073	2040.73
E013	V078	3049.83
E013	V089	1269.57
E013	V090	1023.80
E013	V091	1600.07
E013	V092	1926.10
E013	V093	1486.03
E013	V095	2840.03
E013	V097	2025.17
E013	V101	1467.33
E013	V112	3065.37
E013	V121	3334.50
E013	V169	2736.23
E014	V001	1262.13
E014	V004	1358.57
E014	V006	1543.37
E014	V007	1397.93
E014	V008	1863.83
E014	V010	1562.83
E014	V011	1278.60
E014	V012	1285.10
E014	V014	1100.77
E014	V017	1035.27
E014	V018	1349.43
E014	V019	1051.40
E014	V021	1283.93
E014	V022	1127.07
E014	V023	1629.80
E014	V039	918.53
E014	V047	2180.70
E014	V048	1868.47
E014	V053	1641.57
E014	V056	1825.03
E014	V059	1259.03
E014	V069	1499.03
E014	V070	1790.13
E014	V071	977.45
E014	V073	2110.20
E014	V078	1535.53
E014	V089	1225.27
E014	V090	1249.73
E014	V091	1268.10
E014	V092	1462.47
E014	V093	1274.57
E014	V095	1642.63
E014	V097	2849.73
E014	V101	2369.30
E014	V112	1406.87
E014	V121	2121.00
E014	V169	2892.50
E015	V016	1772.77
E015	V017	1358.50
E015	V019	2339.73
E015	V023	1219.90
E015	V030	1833.63
E015	V032	1954.63
E015	V038	1697.00
E015	V047	1806.83
E015	V052	2151.97
E015	V053	2257.50
E015	V054	1964.67
E015	V080	1889.10
E015	V081	2201.30
E015	V085	1239.27
E015	V086	1311.83
E015	V087	1517.10
E015	V088	1922.73
E015	V098	1891.10
E015	V101	2192.60
E015	V106	2040.43
E015	V107	1216.20
E015	V112	1567.17
E015	V114	1629.03
E015	V115	1010.43
E015	V119	2987.40
E015	V120	1166.20
E015	V121	2043.20
E015	V127	1953.53
E015	V130	2229.87
E015	V169	1996.43
E016	V016	2450.23
E016	V017	3050.93
E016	V019	3026.77
E016	V023	2869.13
E016	V030	2533.10
E016	V032	2953.17
E016	V038	3172.63
E016	V047	3281.53
E016	V052	3682.40
E016	V053	4065.40
E016	V054	3822.87
E016	V080	4069.33
E016	V081	3617.30
E016	V085	3704.43
E016	V086	2862.53
E016	V087	4231.77
E016	V088	4395.63
E016	V098	3223.87
E016	V101	2996.80
E016	V106	3381.13
E016	V107	3805.83
E016	V112	2950.43
E016	V114	2843.00
E016	V115	3272.57
E016	V119	3177.57
E016	V120	3327.43
E016	V121	3051.57
E016	V127	3527.07
E016	V130	3106.97
E016	V169	3042.87
E017	V016	1617.63
E017	V017	2074.73
E017	V019	1765.93
E017	V023	1576.33
E017	V030	1896.13
E017	V032	1420.83
E017	V038	2087.00
E017	V047	1785.37
E017	V052	2144.33
E017	V053	1901.90
E017	V054	1594.03
E017	V080	1991.87
E017	V081	2409.27
E017	V085	1785.07
E017	V086	2106.17
E017	V087	1937.47
E017	V088	1728.53
E017	V098	2422.03
E017	V101	2064.97
E017	V106	1797.60
E017	V107	1600.33
E017	V112	2119.53
E017	V114	1723.03
E017	V115	2098.90
E017	V119	2493.00
E017	V120	1975.20
E017	V121	2211.57
E017	V127	1562.43
E017	V130	2054.07
E017	V169	1567.53
E018	V016	939.23
E018	V017	1428.20
E018	V019	1982.23
E018	V023	1025.40
E018	V030	717.60
E018	V032	1400.20
E018	V038	1351.60
E018	V047	1193.73
E018	V052	1246.03
E018	V053	1953.00
E018	V054	1644.23
E018	V080	1214.70
E018	V081	2016.43
E018	V085	1575.17
E018	V086	1229.20
E018	V087	1743.77
E018	V088	1942.63
E018	V098	2221.13
E018	V101	1955.90
E018	V106	994.30
E018	V107	963.53
E018	V112	1625.10
E018	V114	974.90
E018	V115	1697.53
E018	V119	1693.90
E018	V120	1784.43
E018	V121	1808.27
E018	V127	2067.57
E018	V130	1093.67
E018	V169	1326.80
E019	V016	1965.33
E019	V017	2993.70
E019	V019	2222.77
E019	V023	1934.30
E019	V030	2319.83
E019	V032	2092.10
E019	V038	3089.87
E019	V047	1881.80
E019	V052	3381.93
E019	V053	2326.67
E019	V054	1107.13
E019	V080	1493.33
E019	V081	2739.97
E019	V085	2737.93
E019	V086	2472.37
E019	V087	2356.33
E019	V088	3084.13
E019	V098	2591.13
E019	V101	2620.53
E019	V106	1931.03
E019	V107	1729.73
E019	V112	2561.67
E019	V114	2606.57
E019	V115	1761.57
E019	V119	2511.40
E019	V120	2487.67
E019	V121	2773.70
E019	V127	2835.67
E019	V130	1609.70
E019	V169	1906.17
E020	V016	2101.37
E020	V017	2331.93
E020	V019	3198.93
E020	V023	2507.03
E020	V030	1774.97
E020	V032	3158.97
E020	V038	2808.50
E020	V047	3182.70
E020	V052	2426.70
E020	V053	3245.67
E020	V054	3126.37
E020	V080	2682.83
E020	V081	3170.70
E020	V085	2441.47
E020	V086	2775.63
E020	V087	3177.63
E020	V088	3060.17
E020	V098	3108.27
E020	V101	3618.60
E020	V106	2577.17
E020	V107	2189.10
E020	V112	3199.20
E020	V114	2154.67
E020	V115	3441.37
E020	V119	2566.83
E020	V120	2966.67
E020	V121	2467.37
E020	V127	3281.33
E020	V130	2795.23
E020	V169	3539.97
E021	V016	2191.03
E021	V017	2549.07
E021	V019	1359.60
E021	V023	1292.47
E021	V030	2523.13
E021	V032	2583.40
E021	V038	2091.13
E021	V047	2748.53
E021	V052	2318.87
E021	V053	2224.13
E021	V054	3102.17
E021	V080	1880.87
E021	V081	2987.77
E021	V085	3921.03
E021	V086	2119.10
E021	V087	3412.27
E021	V088	3190.27
E021	V098	2925.13
E021	V101	3276.07
E021	V106	3347.67
E021	V107	2383.70
E021	V112	2473.83
E021	V114	1448.37
E021	V115	1845.43
E021	V119	2715.40
E021	V120	3429.10
E021	V121	2952.10
E021	V127	2544.27
E021	V130	2415.27
E021	V169	2748.87
E022	V016	3070.43
E022	V017	2528.47
E022	V019	2550.23
E022	V023	2381.90
E022	V030	2764.97
E022	V032	2701.07
E022	V038	3159.00
E022	V047	3318.27
E022	V052	2486.53
E022	V053	2646.17
E022	V054	3707.40
E022	V080	2087.20
E022	V081	3284.90
E022	V085	3695.93
E022	V086	3762.33
E022	V087	2657.35
E022	V088	2634.50
E022	V098	3813.37
E022	V101	3731.80
E022	V106	2723.87
E022	V107	3681.33
E022	V112	2755.73
E022	V114	2974.17
E022	V115	2919.30
E022	V119	3362.00
E022	V120	4306.63
E022	V121	2945.13
E022	V127	3341.10
E022	V130	2885.60
E022	V169	3922.17
E023	V003	2597.06
E023	V006	1990.83
E023	V015	2305.75
E023	V016	2175.71
E023	V017	2040.77
E023	V019	2151.48
E023	V023	1215.96
E023	V031	2132.09
E023	V032	1784.08
E023	V033	1943.04
E023	V038	2566.41
E023	V047	2673.77
E023	V053	2266.58
E023	V054	2313.74
E023	V058	2446.65
E023	V076	2781.49
E023	V077	1598.21
E023	V079	2207.29
E023	V080	2688.75
E023	V081	1890.06
E023	V083	2414.44
E023	V084	3265.62
E023	V085	2574.44
E023	V086	2219.46
E023	V088	2970.94
E023	V101	2400.65
E023	V106	2445.79
E023	V107	1709.28
E023	V108	2195.36
E023	V112	2525.65
E023	V113	2169.41
E023	V114	2124.65
E023	V115	1935.43
E023	V117	2536.36
E023	V118	2590.52
E023	V119	1443.58
E023	V121	2932.18
E023	V123	2719.98
E023	V124	2382.54
E023	V130	2392.97
E024	V003	2298.85
E024	V006	2637.59
E024	V015	1697.06
E024	V016	2571.82
E024	V017	1543.72
E024	V019	1852.79
E024	V023	2605.37
E024	V031	2271.18
E024	V032	2142.40
E024	V033	2696.30
E024	V038	2029.12
E024	V047	3457.68
E024	V053	2233.12
E024	V054	1992.34
E024	V058	2963.43
E024	V076	2460.02
E024	V077	2725.12
E024	V079	2414.82
E024	V080	3186.63
E024	V081	2190.00
E024	V083	1917.63
E024	V084	2664.11
E024	V085	2213.96
E024	V086	2384.29
E024	V088	2984.08
E024	V101	1954.02
E024	V106	1918.99
E024	V107	2425.12
E024	V108	2695.40
E024	V112	1949.09
E024	V113	2347.30
E024	V114	1917.92
E024	V115	2003.45
E024	V117	2158.24
E024	V118	1994.47
E024	V119	1760.83
E024	V121	2614.90
E024	V123	3007.45
E024	V124	1755.30
E024	V130	1877.23
E025	V003	1398.47
E025	V006	1008.54
E025	V015	1151.34
E025	V016	890.37
E025	V017	374.23
E025	V019	1148.32
E025	V023	560.42
E025	V031	909.69
E025	V032	1051.03
E025	V033	1216.47
E025	V038	941.88
E025	V047	1290.84
E025	V053	1014.18
E025	V054	1117.59
E025	V058	1394.41
E025	V076	1393.22
E025	V077	1918.39
E025	V079	977.24
E025	V080	1395.98
E025	V081	1568.35
E025	V083	1152.99
E025	V084	1219.39
E025	V085	1186.78
E025	V086	975.63
E025	V088	766.36
E025	V101	873.56
E025	V106	940.34
E025	V107	733.56
E025	V108	1047.47
E025	V112	1010.00
E025	V113	972.72
E025	V114	1041.07
E025	V115	1153.56
E025	V117	909.43
E025	V118	907.09
E025	V119	1045.86
E025	V121	1708.39
E025	V123	1086.17
E025	V124	1362.30
E025	V130	1673.45
E026	V003	2814.83
E026	V006	2956.17
E026	V015	3001.49
E026	V016	2702.41
E026	V017	2572.19
E026	V019	3330.35
E026	V023	2070.69
E026	V031	1499.88
E026	V032	2701.11
E026	V033	3420.08
E026	V038	2539.42
E026	V047	3701.34
E026	V053	3925.17
E026	V054	2565.13
E026	V058	2599.85
E026	V076	3177.20
E026	V077	3253.45
E026	V079	1967.24
E026	V080	3377.17
E026	V081	3436.32
E026	V083	2714.37
E026	V084	3616.36
E026	V085	2013.33
E026	V086	2516.90
E026	V088	2726.51
E026	V101	3155.17
E026	V106	2756.05
E026	V107	1904.37
E026	V108	2805.29
E026	V112	2511.53
E026	V113	2223.60
E026	V114	2819.31
E026	V115	3363.26
E026	V117	3132.57
E026	V118	2494.41
E026	V119	3044.03
E026	V121	3512.18
E026	V123	2841.76
E026	V124	2767.93
E026	V130	3110.19
E027	V003	513.46
E027	V006	354.44
E027	V015	574.67
E027	V016	530.17
E027	V017	304.29
E027	V019	295.75
E027	V023	295.05
E027	V031	784.16
E027	V032	565.74
E027	V033	373.64
E027	V038	637.24
E027	V047	770.18
E027	V053	403.11
E027	V054	396.57
E027	V058	800.92
E027	V076	390.32
E027	V077	627.51
E027	V079	545.77
E027	V080	391.24
E027	V081	476.31
E027	V083	999.25
E027	V084	637.18
E027	V085	403.31
E027	V086	498.22
E027	V088	540.46
E027	V101	906.55
E027	V106	326.80
E027	V107	605.63
E027	V108	339.78
E027	V112	789.28
E027	V113	389.84
E027	V114	257.93
E027	V115	231.20
E027	V117	673.62
E027	V118	417.36
E027	V119	472.99
E027	V121	682.88
E027	V123	565.39
E027	V124	591.75
E027	V130	353.16
E028	V003	1397.68
E028	V006	1147.73
E028	V015	1633.57
E028	V016	1867.79
E028	V017	1457.30
E028	V019	1179.73
E028	V023	1466.18
E028	V031	1317.30
E028	V032	1516.32
E028	V033	1233.80
E028	V038	1228.56
E028	V047	1611.17
E028	V053	1673.26
E028	V054	1658.89
E028	V058	1215.91
E028	V076	923.10
E028	V077	1575.01
E028	V079	1182.60
E028	V080	1043.93
E028	V081	2367.06
E028	V083	1816.70
E028	V084	1182.27
E028	V085	734.41
E028	V086	1193.40
E028	V088	964.16
E028	V101	1555.09
E028	V106	1286.56
E028	V107	678.30
E028	V108	1315.24
E028	V112	1213.72
E028	V113	1872.17
E028	V114	1678.81
E028	V115	1368.99
E028	V117	1284.65
E028	V118	1357.08
E028	V119	1353.43
E028	V121	934.78
E028	V123	1332.87
E028	V124	1760.77
E028	V130	791.27
E029	V001	3320.67
E029	V004	2680.33
E029	V006	2880.67
E029	V007	3750.00
E029	V008	3327.67
E029	V010	3315.00
E029	V011	2972.67
E029	V012	2707.33
E029	V014	4319.00
E029	V017	3659.33
E029	V018	2910.67
E029	V019	2190.00
E029	V020	4153.00
E029	V021	3204.67
E029	V022	3318.33
E029	V023	4534.67
E029	V032	3432.67
E029	V038	3844.00
E029	V039	4223.67
E029	V047	3573.33
E029	V048	1086.67
E029	V050	3851.33
E029	V053	2867.33
E029	V054	3450.67
E029	V055	533.00
E029	V056	580.00
E029	V059	2464.00
E029	V069	1277.00
E029	V070	3216.33
E029	V071	2697.33
E029	V073	3523.67
E029	V078	3359.67
E029	V080	2088.33
E029	V083	3911.33
E029	V085	3432.00
E029	V086	4010.33
E029	V089	3263.00
E029	V090	2201.33
E029	V091	1585.67
E029	V092	2431.67
E029	V093	2506.33
E029	V095	1500.67
E029	V097	3712.67
E029	V101	3126.33
E029	V106	3747.67
E029	V112	3205.67
E029	V119	2944.00
E029	V121	3580.67
E029	V169	3336.67
E030	V001	3736.24
E030	V004	4222.00
E030	V006	3593.00
E030	V007	2068.67
E030	V008	4015.80
E030	V010	2521.00
E030	V011	3283.33
E030	V012	2893.00
E030	V014	4135.80
E030	V017	2888.00
E030	V018	3066.00
E030	V019	2596.67
E030	V020	3699.00
E030	V021	3134.67
E030	V022	2320.00
E030	V023	4381.67
E030	V032	3106.67
E030	V038	3757.00
E030	V039	3940.33
E030	V047	4583.30
E030	V048	1018.67
E030	V050	1453.00
E030	V053	4277.33
E030	V054	3887.80
E030	V055	1076.67
E030	V056	647.33
E030	V059	2844.67
E030	V069	1832.67
E030	V070	3078.00
E030	V071	2866.00
E030	V073	3428.00
E030	V078	3318.67
E030	V080	3557.33
E030	V083	4253.53
E030	V085	3674.53
E030	V086	3256.67
E030	V089	2831.33
E030	V090	2066.33
E030	V091	2009.33
E030	V092	2889.33
E030	V093	2410.00
E030	V095	1013.67
E030	V097	3688.96
E030	V101	2524.33
E030	V106	3094.00
E030	V112	3709.33
E030	V119	4355.00
E030	V121	3649.33
E030	V169	2767.67
E031	V001	3250.53
E031	V004	3842.37
E031	V006	3210.29
E031	V007	4018.25
E031	V008	3379.82
E031	V010	4056.56
E031	V011	3737.29
E031	V012	3968.59
E031	V014	3560.21
E031	V017	3838.76
E031	V018	2804.01
E031	V019	2467.18
E031	V020	2418.13
E031	V021	3901.83
E031	V022	3890.21
E031	V023	3906.54
E031	V032	3245.47
E031	V038	3522.59
E031	V039	3169.12
E031	V047	3538.31
E031	V048	1718.35
E031	V050	4458.04
E031	V053	4165.68
E031	V054	4226.13
E031	V055	4054.40
E031	V056	3744.39
E031	V059	3957.66
E031	V069	2371.56
E031	V070	3437.39
E031	V071	2449.47
E031	V073	3519.63
E031	V078	3824.09
E031	V080	3864.03
E031	V083	3994.02
E031	V085	3958.82
E031	V086	4457.02
E031	V089	4196.54
E031	V090	3011.15
E031	V091	2404.99
E031	V092	2561.44
E031	V093	3646.26
E031	V095	3929.48
E031	V097	4088.36
E031	V101	2094.64
E031	V106	4481.31
E031	V112	4419.93
E031	V119	3936.05
E031	V121	3800.29
E031	V169	2649.36
E032	V001	2492.03
E032	V004	1303.21
E032	V006	1737.21
E032	V007	2216.04
E032	V008	2299.48
E032	V010	1936.98
E032	V011	2737.94
E032	V012	2607.62
E032	V014	2443.31
E032	V017	2039.19
E032	V018	1945.78
E032	V019	2583.90
E032	V020	206.13
E032	V021	1866.09
E032	V022	2958.49
E032	V023	1978.63
E032	V032	2010.47
E032	V038	2318.72
E032	V039	1695.99
E032	V047	2265.06
E032	V048	2022.75
E032	V050	2185.44
E032	V053	2756.52
E032	V054	2101.69
E032	V055	1742.48
E032	V056	2367.35
E032	V059	1549.42
E032	V069	1739.48
E032	V070	2360.11
E032	V071	2008.13
E032	V073	2221.90
E032	V078	2674.36
E032	V080	3577.69
E032	V083	2652.58
E032	V085	2442.21
E032	V086	3024.56
E032	V089	2640.32
E032	V090	2315.22
E032	V091	2494.96
E032	V092	2504.85
E032	V093	1960.90
E032	V095	1713.55
E032	V097	2679.45
E032	V101	2600.22
E032	V106	2527.80
E032	V112	1998.16
E032	V119	2377.58
E032	V121	3044.86
E032	V169	2144.71
E033	V003	3797.07
E033	V006	3872.80
E033	V014	2818.57
E033	V023	3515.23
E033	V025	3785.03
E033	V032	3945.40
E033	V033	3543.20
E033	V037	3886.68
E033	V039	3470.47
E033	V047	4481.43
E033	V053	4437.10
E033	V054	4103.23
E033	V058	3946.53
E033	V071	2236.40
E033	V076	3664.84
E033	V078	3840.47
E033	V079	3615.63
E033	V080	4026.40
E033	V081	4578.03
E033	V082	4082.88
E033	V083	4093.10
E033	V084	4523.40
E033	V085	3732.17
E033	V086	4072.70
E033	V101	3688.43
E033	V103	3146.97
E033	V111	3840.60
E033	V117	3311.27
E033	V118	3115.80
E033	V121	4289.88
E033	V126	3993.43
E033	V137	3057.24
E033	V138	3577.87
E033	V139	3808.53
E033	V142	3794.90
E033	V143	3599.34
E033	V144	4030.80
E033	V169	3249.23
E034	V003	1542.17
E034	V006	1064.90
E034	V014	1847.67
E034	V023	2143.67
E034	V025	2431.53
E034	V032	2301.80
E034	V033	2813.93
E034	V037	2084.87
E034	V039	1715.37
E034	V047	2156.10
E034	V053	1585.47
E034	V054	1823.87
E034	V058	2277.87
E034	V071	3708.33
E034	V076	1923.87
E034	V078	1796.00
E034	V079	2140.63
E034	V080	2412.90
E034	V081	1839.07
E034	V082	2172.47
E034	V083	1646.03
E034	V084	1864.33
E034	V085	1984.23
E034	V086	2219.83
E034	V101	1923.70
E034	V103	1502.63
E034	V111	2619.63
E034	V117	2979.30
E034	V118	2065.10
E034	V121	2137.10
E034	V126	2458.47
E034	V137	1449.30
E034	V138	2145.80
E034	V139	2397.17
E034	V140	2272.83
E034	V141	1366.20
E034	V142	2028.60
E034	V143	2131.50
E034	V144	2294.10
E034	V169	1873.00
E035	V003	2537.07
E035	V006	1876.10
E035	V014	3241.73
E035	V023	2678.40
E035	V025	2426.23
E035	V032	2526.33
E035	V033	2855.00
E035	V037	2659.47
E035	V039	2032.23
E035	V047	2302.77
E035	V053	3741.37
E035	V054	3085.50
E035	V058	3209.23
E035	V071	3380.50
E035	V076	3105.60
E035	V078	2431.57
E035	V079	2511.60
E035	V080	3683.73
E035	V081	2589.00
E035	V082	3200.37
E035	V083	3304.93
E035	V084	3043.03
E035	V085	2913.33
E035	V086	2401.67
E035	V101	3031.17
E035	V103	2692.40
E035	V111	3725.40
E035	V117	3414.37
E035	V118	3356.13
E035	V121	3004.30
E035	V126	2950.90
E035	V137	796.41
E035	V138	2451.90
E035	V139	2234.90
E035	V142	2283.97
E035	V143	1708.37
E035	V144	2344.93
E035	V169	3258.43
E036	V003	1464.77
E036	V006	2010.90
E036	V014	1830.93
E036	V023	1430.80
E036	V025	1071.30
E036	V032	1800.07
E036	V033	1653.53
E036	V037	2002.77
E036	V039	1940.53
E036	V047	2177.77
E036	V053	2931.30
E036	V054	1773.10
E036	V058	3098.93
E036	V071	2852.00
E036	V076	2221.77
E036	V078	1909.70
E036	V079	2054.33
E036	V080	2293.57
E036	V081	2107.87
E036	V082	2116.07
E036	V083	2540.30
E036	V084	1374.33
E036	V085	2539.03
E036	V086	1400.53
E036	V101	2060.83
E036	V103	2889.87
E036	V111	2523.53
E036	V117	2363.83
E036	V118	2370.63
E036	V121	1896.47
E036	V126	2101.70
E036	V137	956.97
E036	V138	1971.30
E036	V139	1744.87
E036	V140	1484.90
E036	V141	1204.73
E036	V142	1746.93
E036	V143	1652.60
E036	V144	1714.13
E036	V169	2099.87
E037	V003	2530.50
E037	V006	1900.43
E037	V014	2647.93
E037	V023	2620.80
E037	V025	1935.50
E037	V032	1608.23
E037	V033	2098.93
E037	V037	2821.27
E037	V039	1745.70
E037	V047	2015.17
E037	V053	2696.80
E037	V054	2614.23
E037	V058	2543.30
E037	V071	2849.00
E037	V076	1868.23
E037	V078	2406.50
E037	V079	2915.27
E037	V080	3020.27
E037	V081	2289.23
E037	V082	4468.77
E037	V083	2750.07
E037	V084	2199.00
E037	V085	2386.07
E037	V086	2755.70
E037	V101	2716.27
E037	V103	2462.87
E037	V111	3287.63
E037	V117	3113.33
E037	V118	2389.27
E037	V121	2506.00
E037	V126	2806.53
E037	V137	1233.80
E037	V138	2193.60
E037	V139	2111.07
E037	V140	1823.93
E037	V141	878.33
E037	V142	2728.97
E037	V143	1932.20
E037	V144	2544.47
E037	V169	2265.33
E038	V003	2658.07
E038	V006	2365.93
E038	V014	2369.13
E038	V023	2837.47
E038	V025	2615.97
E038	V032	2247.63
E038	V033	2545.60
E038	V037	2728.10
E038	V039	2079.57
E038	V047	2689.67
E038	V053	3244.20
E038	V054	4282.80
E038	V058	3768.57
E038	V071	3338.77
E038	V076	2721.10
E038	V078	1991.03
E038	V079	3188.83
E038	V080	3680.13
E038	V081	3476.60
E038	V082	4507.77
E038	V083	2918.03
E038	V084	2718.57
E038	V085	2984.03
E038	V086	2791.07
E038	V101	2898.47
E038	V103	3244.97
E038	V111	2835.77
E038	V117	4095.33
E038	V118	3294.03
E038	V121	2677.70
E038	V126	2369.57
E038	V137	1333.20
E038	V138	1914.47
E038	V139	2413.50
E038	V140	1583.29
E038	V141	1399.03
E038	V142	2593.83
E038	V143	1906.33
E038	V144	2100.07
E038	V169	2992.43
E039	V003	821.90
E039	V006	879.33
E039	V014	1896.67
E039	V023	920.83
E039	V025	893.50
E039	V032	752.30
E039	V033	951.50
E039	V037	924.73
E039	V039	602.97
E039	V047	737.07
E039	V053	1842.57
E039	V054	1559.73
E039	V058	1753.50
E039	V071	2714.57
E039	V076	1894.83
E039	V078	1401.43
E039	V079	1237.43
E039	V080	1956.53
E039	V081	906.47
E039	V082	2546.30
E039	V083	1332.23
E039	V084	456.07
E039	V085	1423.93
E039	V086	813.37
E039	V101	1188.87
E039	V103	1568.37
E039	V111	2168.87
E039	V117	1956.67
E039	V118	2161.37
E039	V121	1354.00
E039	V126	1219.77
E039	V137	206.63
E039	V138	727.63
E039	V139	655.60
E039	V140	492.37
E039	V141	306.13
E039	V142	1106.37
E039	V143	664.77
E039	V144	1077.60
E039	V169	1668.57
E040	V003	3051.10
E040	V006	3086.63
E040	V014	3802.20
E040	V023	3199.83
E040	V025	3212.43
E040	V032	2826.50
E040	V033	3110.47
E040	V037	3787.50
E040	V039	2630.20
E040	V047	2842.97
E040	V053	3801.20
E040	V054	3811.97
E040	V058	3206.53
E040	V071	3028.93
E040	V076	2859.70
E040	V078	2755.27
E040	V079	3526.80
E040	V080	2886.27
E040	V081	3257.57
E040	V082	3184.23
E040	V083	3381.63
E040	V084	2885.70
E040	V085	3626.83
E040	V086	2434.80
E040	V101	3136.97
E040	V103	3177.73
E040	V111	3478.10
E040	V117	3331.20
E040	V118	3096.10
E040	V121	3217.63
E040	V126	3163.07
E040	V137	1953.57
E040	V138	2975.00
E040	V139	2065.00
E040	V140	2117.70
E040	V141	2239.63
E040	V142	3396.40
E040	V143	3017.93
E040	V144	2966.20
E040	V169	2980.30
E041	V003	1400.43
E041	V006	2234.40
E041	V014	2169.17
E041	V023	2087.63
E041	V025	2579.87
E041	V032	1989.83
E041	V033	1605.70
E041	V037	2209.50
E041	V039	1485.93
E041	V047	3001.93
E041	V053	2853.07
E041	V054	2381.73
E041	V058	3139.27
E041	V071	3263.67
E041	V076	1756.07
E041	V078	1781.60
E041	V079	3065.57
E041	V080	2971.80
E041	V081	3641.07
E041	V082	2821.27
E041	V083	2494.83
E041	V084	1874.17
E041	V085	2732.47
E041	V086	2099.60
E041	V101	2563.13
E041	V103	2210.97
E041	V111	3633.60
E041	V117	3070.10
E041	V118	2355.73
E041	V121	1946.00
E041	V126	2456.30
E041	V137	1521.13
E041	V138	1624.63
E041	V139	1681.97
E041	V140	1366.90
E041	V141	1734.73
E041	V142	2693.90
E041	V143	1597.43
E041	V144	2567.17
E041	V169	2710.03
E042	V001	2457.60
E042	V003	2247.94
E042	V006	2700.97
E042	V014	2926.87
E042	V015	3370.61
E042	V016	2568.00
E042	V023	2904.58
E042	V025	1830.51
E042	V033	2530.50
E042	V035	1686.00
E042	V037	2737.43
E042	V039	2650.10
E042	V047	3293.50
E042	V053	2671.00
E042	V054	2961.21
E042	V057	2662.07
E042	V058	1954.07
E042	V060	2941.54
E042	V062	2411.15
E042	V064	1927.19
E042	V067	3064.79
E042	V076	1386.52
E042	V078	2344.95
E042	V079	2756.58
E042	V080	2784.41
E042	V081	2731.16
E042	V082	2401.00
E042	V083	3018.48
E042	V084	2524.17
E042	V085	2619.01
E042	V086	2530.53
E042	V101	2274.66
E042	V103	2532.30
E042	V111	3326.14
E042	V117	2696.88
E042	V118	3073.47
E042	V120	2767.51
E042	V121	2761.07
E042	V126	2300.24
E042	V128	3190.86
E043	V001	1676.25
E043	V003	1308.99
E043	V006	1092.52
E043	V014	1834.25
E043	V015	1898.12
E043	V016	1420.11
E043	V023	1577.77
E043	V025	1797.34
E043	V033	2284.27
E043	V035	1076.70
E043	V037	1301.87
E043	V039	1339.99
E043	V047	2392.91
E043	V053	2427.74
E043	V054	1612.53
E043	V057	2074.75
E043	V058	1175.53
E043	V060	2372.03
E043	V062	1981.70
E043	V064	2245.19
E043	V067	2931.97
E043	V076	1699.13
E043	V078	2029.54
E043	V079	2243.94
E043	V080	2613.48
E043	V081	2801.76
E043	V082	2154.28
E043	V083	1914.70
E043	V084	1769.98
E043	V085	1953.31
E043	V086	1914.91
E043	V101	1546.14
E043	V103	1655.62
E043	V111	2508.51
E043	V117	2135.12
E043	V118	2076.97
E043	V120	1719.40
E043	V121	2186.31
E043	V126	1976.60
E043	V128	2870.04
E044	V001	2861.31
E044	V003	2468.19
E044	V006	2973.09
E044	V014	3591.25
E044	V015	3187.46
E044	V016	2876.72
E044	V023	3810.81
E044	V025	3354.18
E044	V033	4195.49
E044	V035	1944.44
E044	V037	2964.45
E044	V039	2601.76
E044	V047	3690.07
E044	V053	3417.57
E044	V054	3210.50
E044	V057	3655.24
E044	V058	3335.02
E044	V060	4061.34
E044	V062	3051.55
E044	V064	3824.24
E044	V067	2841.22
E044	V076	3194.23
E044	V078	3434.63
E044	V079	2322.88
E044	V080	4334.64
E044	V081	2617.69
E044	V082	2596.37
E044	V083	3072.57
E044	V084	3540.40
E044	V085	3675.50
E044	V086	2876.33
E044	V101	3254.20
E044	V103	3278.35
E044	V111	3217.65
E044	V117	3170.58
E044	V118	3195.34
E044	V120	2669.64
E044	V121	2612.90
E044	V126	3275.00
E044	V128	2908.01
E045	V001	3171.65
E045	V003	3044.81
E045	V006	3162.17
E045	V014	3346.29
E045	V015	3373.20
E045	V016	3119.62
E045	V023	3130.60
E045	V025	2614.81
E045	V033	3935.80
E045	V035	2409.32
E045	V037	2811.65
E045	V039	1921.12
E045	V047	3365.21
E045	V053	3161.46
E045	V054	3384.52
E045	V057	3702.60
E045	V058	3244.38
E045	V060	3972.67
E045	V062	3066.98
E045	V064	3601.06
E045	V067	2563.70
E045	V076	2864.19
E045	V078	3082.30
E045	V079	3016.26
E045	V080	3697.75
E045	V081	2712.57
E045	V082	2781.97
E045	V083	2287.82
E045	V084	3205.48
E045	V085	3404.26
E045	V086	2692.76
E045	V101	3195.32
E045	V103	2842.93
E045	V111	3482.33
E045	V117	3125.33
E045	V118	2984.07
E045	V120	2241.82
E045	V121	2871.44
E045	V126	2917.26
E045	V128	3284.91
E046	V001	2433.54
E046	V003	2028.25
E046	V006	1949.02
E046	V014	2531.27
E046	V015	1918.92
E046	V016	1700.66
E046	V023	2299.08
E046	V025	1853.32
E046	V033	2175.32
E046	V035	1427.38
E046	V037	2183.34
E046	V039	1507.07
E046	V047	2365.77
E046	V053	3044.10
E046	V054	2583.17
E046	V057	1919.13
E046	V058	2841.47
E046	V060	2988.42
E046	V062	2836.25
E046	V064	2492.83
E046	V067	2469.74
E046	V076	2474.94
E046	V078	2052.87
E046	V079	2087.08
E046	V080	3316.48
E046	V081	2501.28
E046	V082	2644.38
E046	V083	1932.43
E046	V084	2221.15
E046	V085	2924.94
E046	V086	2368.95
E046	V101	2410.47
E046	V103	2679.13
E046	V111	2882.76
E046	V117	2822.32
E046	V118	2567.83
E046	V120	2112.08
E046	V121	2083.47
E046	V126	2037.96
E046	V128	2382.89
E047	V001	2250.64
E047	V003	1287.23
E047	V006	1764.56
E047	V014	1894.82
E047	V015	1612.95
E047	V016	1682.07
E047	V023	1548.46
E047	V025	1806.86
E047	V033	1827.11
E047	V035	1131.41
E047	V037	1523.23
E047	V039	1354.59
E047	V047	1935.32
E047	V053	2025.54
E047	V054	2066.88
E047	V057	1282.89
E047	V058	1477.40
E047	V060	1797.47
E047	V062	1488.08
E047	V064	1767.82
E047	V067	1711.00
E047	V076	2062.43
E047	V078	1530.96
E047	V079	1305.84
E047	V080	2246.65
E047	V081	1610.87
E047	V082	1813.12
E047	V083	1787.91
E047	V084	1042.61
E047	V085	1619.26
E047	V086	2335.48
E047	V101	1472.09
E047	V103	1789.79
E047	V111	2180.89
E047	V117	2252.76
E047	V118	1538.89
E047	V120	1998.71
E047	V121	1550.01
E047	V126	2036.72
E047	V128	1967.70
E048	V001	2233.33
E048	V003	2333.33
E048	V006	1900.00
E048	V014	2366.67
E048	V015	2333.33
E048	V016	2633.33
E048	V023	2533.33
E048	V025	3800.00
E048	V033	2320.00
E048	V035	2400.00
E048	V037	2733.33
E048	V039	1466.67
E048	V047	3200.00
E048	V053	2733.33
E048	V054	3033.33
E048	V057	1333.33
E048	V058	2133.33
E048	V060	2533.33
E048	V062	2500.00
E048	V064	2333.33
E048	V067	2413.33
E048	V076	2266.67
E048	V078	2833.33
E048	V079	2466.67
E048	V080	2133.33
E048	V081	2700.00
E048	V082	2666.67
E048	V083	2766.67
E048	V084	2600.00
E048	V085	2766.67
E048	V086	2700.00
E048	V101	1833.33
E048	V103	2633.33
E048	V111	2300.00
E048	V117	2466.67
E048	V118	2633.33
E048	V120	2200.00
E048	V121	2466.67
E048	V126	1933.33
E048	V128	3366.67
E049	V001	2380.00
E049	V003	1760.00
E049	V006	3253.33
E049	V014	3653.33
E049	V015	3473.33
E049	V016	3013.33
E049	V023	3340.00
E049	V025	4020.00
E049	V033	3440.00
E049	V035	3893.33
E049	V037	3373.33
E049	V039	2620.00
E049	V047	4400.00
E049	V053	3693.33
E049	V054	3560.00
E049	V057	2606.67
E049	V058	3753.33
E049	V060	3986.67
E049	V062	3386.67
E049	V064	3856.67
E049	V067	3700.00
E049	V076	4153.33
E049	V078	3333.33
E049	V079	3033.33
E049	V080	3380.00
E049	V081	3666.67
E049	V082	3513.33
E049	V083	2613.33
E049	V084	3253.33
E049	V085	4540.00
E049	V086	2606.67
E049	V101	2873.33
E049	V103	3480.00
E049	V111	3386.67
E049	V117	4000.00
E049	V118	3373.33
E049	V120	3086.67
E049	V121	4266.67
E049	V126	3600.00
E049	V128	3373.33
E050	V003	2891.72
E050	V005	2770.61
E050	V006	3400.25
E050	V014	3600.66
E050	V023	2751.27
E050	V024	3424.90
E050	V032	3236.55
E050	V033	2932.90
E050	V036	3395.69
E050	V037	3304.69
E050	V039	2705.18
E050	V040	1541.69
E050	V041	3059.94
E050	V047	1575.62
E050	V053	2405.13
E050	V054	2246.14
E050	V058	2902.38
E050	V062	3175.42
E050	V071	2262.51
E050	V074	2832.83
E050	V075	421.45
E050	V076	2435.56
E050	V078	3591.26
E050	V079	2556.78
E050	V080	3175.74
E050	V081	2798.00
E050	V082	2832.12
E050	V083	2846.23
E050	V084	2930.99
E050	V085	2494.19
E050	V086	2256.14
E050	V101	2996.40
E050	V103	2772.73
E050	V111	2725.52
E050	V117	3736.92
E050	V118	3049.72
E050	V121	1881.79
E050	V126	3013.94
E050	V169	2540.58
E051	V003	1554.52
E051	V005	3515.44
E051	V006	3320.03
E051	V014	2391.28
E051	V023	1885.62
E051	V024	1581.79
E051	V032	2890.74
E051	V033	3388.95
E051	V036	2461.81
E051	V037	2925.96
E051	V039	1164.87
E051	V041	2229.25
E051	V047	1587.27
E051	V053	2359.03
E051	V054	1187.27
E051	V058	2081.61
E051	V062	1681.07
E051	V071	1167.69
E051	V075	-205.60
E051	V076	2860.11
E051	V078	2749.59
E051	V079	1199.28
E051	V080	2236.25
E051	V081	1531.55
E051	V082	1147.81
E051	V083	2868.08
E051	V084	1321.16
E051	V085	1462.05
E051	V086	951.69
E051	V101	1433.22
E051	V103	2315.56
E051	V111	1075.42
E051	V117	2852.34
E051	V118	1941.43
E051	V121	1750.42
E051	V126	1300.79
E051	V169	2343.40
E052	V003	3720.70
E052	V005	4278.96
E052	V006	2495.28
E052	V014	2753.69
E052	V023	3029.42
E052	V024	3301.86
E052	V032	2137.41
E052	V033	3836.88
E052	V036	3171.66
E052	V037	2946.65
E052	V039	2409.04
E052	V040	2341.95
E052	V041	3804.74
E052	V047	2949.48
E052	V053	3747.75
E052	V054	3108.87
E052	V058	2719.98
E052	V062	2639.54
E052	V071	2108.93
E052	V074	1282.07
E052	V075	1231.12
E052	V076	1779.06
E052	V078	3397.55
E052	V079	3529.91
E052	V080	3086.99
E052	V081	3095.63
E052	V082	3463.83
E052	V083	2738.02
E052	V084	3066.02
E052	V085	3096.34
E052	V086	2923.07
E052	V101	3011.14
E052	V103	2854.49
E052	V111	3104.32
E052	V117	2427.13
E052	V118	2332.65
E052	V121	3204.48
E052	V126	2636.57
E052	V169	2970.85
E053	V003	3974.14
E053	V005	3652.25
E053	V006	2615.53
E053	V014	3558.90
E053	V023	3603.80
E053	V024	1486.58
E053	V032	3638.56
E053	V033	3987.81
E053	V036	2715.73
E053	V037	3894.55
E053	V039	3156.18
E053	V040	2826.86
E053	V041	4469.62
E053	V047	2303.12
E053	V053	4580.19
E053	V054	2475.99
E053	V058	2315.26
E053	V062	2615.56
E053	V071	1677.29
E053	V074	1076.95
E053	V075	630.21
E053	V076	585.62
E053	V078	3171.68
E053	V079	3089.16
E053	V080	4742.05
E053	V081	3664.14
E053	V082	2335.71
E053	V083	3309.38
E053	V084	3343.04
E053	V085	1663.53
E053	V086	3457.24
E053	V101	3088.45
E053	V103	3783.61
E053	V111	2639.57
E053	V117	2736.52
E053	V118	2832.30
E053	V121	3895.10
E053	V126	1436.80
E053	V169	3073.82
E054	V001	3371.15
E054	V003	2963.40
E054	V015	2154.29
E054	V023	4118.50
E054	V024	2725.59
E054	V033	3222.17
E054	V036	3179.98
E054	V037	3313.91
E054	V050	2330.93
E054	V053	2293.66
E054	V057	3635.88
E054	V058	2554.60
E054	V060	2795.44
E054	V067	3713.65
E054	V079	4513.57
E054	V086	4140.99
E054	V097	891.20
E054	V103	4108.22
E054	V111	4059.28
E054	V117	4414.60
E054	V121	4107.86
E054	V126	2220.21
E054	V128	4276.67
E054	V131	3627.74
E054	V132	3745.92
[truncated: 912 more rows]
